# Supplementary material for: Barriers and facilitators to the uptake of electronic collection and use of patient-reported measures in routine care of older adults: a systematic review with qualitative evidence synthesis
Source: JAMIA Open. 2024 Aug 2;7(3):ooae068. doi: 10.1093/jamiaopen/ooae068 (PMC11296862; doi:10.1093/jamiaopen/ooae068)
Supplement: ooae068_Supplementary_Data [file ooae068_supplementary_data.zip]

Archive with 8 entries (7 files):
- ooae068_Supplementary_Data/
- ooae068_Supplementary_Data/Appendix 1 - Eligibility criteria.docx
- ooae068_Supplementary_Data/Appendix 2 - Search Strategy.docx
- ooae068_Supplementary_Data/Appendix 3_Additional study details_revised.pdf
- ooae068_Supplementary_Data/Appendix 4 - CASP assessment_references revised.pdf
- ooae068_Supplementary_Data/Appendix 5 - Findings, NASSS and COM-B defined_refs.docx
- ooae068_Supplementary_Data/Appendix 6 - Extracted data relevant to findings.docx
- ooae068_Supplementary_Data/Appendix 7_Confidence assessment_refs revised.docx
